# Supplementary material for: Emerging Issues on Tropane Alkaloid Contamination of Food in Europe
Source: Toxins (Basel). 2023 Jan 19;15(2):98. doi: 10.3390/toxins15020098 (PMC9961018; doi:10.3390/toxins15020098)
Supplement: Supplementary file 1 [file toxins-15-00098-s001.zip]

Archive with 1 entries (1 files):
- toxins-2104215-supplementary.pdf
